# Supplementary material for: Comparison of Emulsion Stabilizers: Application for the Enhancement of the Bioactivity of Lemongrass Essential Oil
Source: Polymers (Basel). 2024 Feb 1;16(3):415. doi: 10.3390/polym16030415 (PMC10857636; doi:10.3390/polym16030415)
Supplement: Supplementary file 1 [file polymers-16-00415-s001.zip]

Archive with 1 entries (1 files):
- polymers-2750791-supplementary.pdf
